# Supplementary material for: Targeting CD47 as a Novel Immunotherapy for Multiple Myeloma
Source: Cancers (Basel). 2020 Jan 28;12(2):305. doi: 10.3390/cancers12020305 (PMC7072283; doi:10.3390/cancers12020305)
Supplement: Supplementary file 1 [file cancers-12-00305-s001.zip]

Archive with 5 entries (4 files):
- cancers-685865-final/
- cancers-685865-final/Supplementary Figures.pdf
- cancers-685865-final/Video S1 (no treat).avi
- cancers-685865-final/Video S2 (treated).avi
- cancers-685865-final/Video S3 (treated).avi
